# Supplementary material for: A Single-Cycle Influenza A Virus-Based SARS-CoV-2 Vaccine Elicits Potent Immune Responses in a Mouse Model
Source: Vaccines (Basel). 2021 Aug 3;9(8):850. doi: 10.3390/vaccines9080850 (PMC8402467; doi:10.3390/vaccines9080850)
Supplement: Supplementary file 1 [file vaccines-09-00850-s001.zip]

Archive with 1 entries (1 files):
- vaccines-1290269-supplementary.pdf
